# Supplementary material for: Discovery, Validation, and Target Prediction of Antibacterial and Antidiabetic Components of Archidendron clypearia Based on a Combination of Multiple Analytical Methods
Source: Molecules. 2023 Jan 30;28(3):1329. doi: 10.3390/molecules28031329 (PMC9919075; doi:10.3390/molecules28031329)
Supplement: Supplementary file 1 [file molecules-28-01329-s001.zip]

Archive with 1 entries (1 files):
- molecules-2126539-supplementary.pdf
